# Supplementary material for: Simultaneous Rapid Detection of Aflatoxin B1 and Ochratoxin A in Spices Using Lateral Flow Immuno-Chromatographic Assay
Source: Foods. 2021 Nov 9;10(11):2738. doi: 10.3390/foods10112738 (PMC8623159; doi:10.3390/foods10112738)
Supplement: Supplementary file 1 [file foods-10-02738-s001.zip]

Archive with 1 entries (1 files):
- foods-1461107-supplementary.pdf
